# Supplementary material for: Impact of Mediterranean Diet on Lipid Composition in the Colaus-PsyColaus Study
Source: Nutrients. 2023 Nov 3;15(21):4659. doi: 10.3390/nu15214659 (PMC10650561; doi:10.3390/nu15214659)
Supplement: Supplementary file 1 [file nutrients-15-04659-s001.zip]

Archive with 1 entries (1 files):
- nutrients-2675984-supplementary.pdf
